# Supplementary material for: Reproductive events and respective faecal androgen metabolite concentrations in captive male roan antelope (Hippotragus equinus)
Source: PLoS One. 2020 Dec 17;15(12):e0243277. doi: 10.1371/journal.pone.0243277 (PMC7745970; doi:10.1371/journal.pone.0243277)
Supplement: S1 Dataset — (CSV) [file pone.0243277.s001.csv]

fAM concentions measured in all males according to weeks, ecological seasons and reproductive events
week	fecal Androgens Metabolites (µg/g DW)	id	reproductive event	season
1	0.360	Bull 1	Birth	Dry
2	0.330	Bull 1	Birth	Dry
3	0.330	Bull 1	Birth	Dry
4	0.620	Bull 1	Mating	Wet
5	0.590	Bull 1	Mating	Wet
6	0.550	Bull 1	Mating	Wet
7	0.350	Bull 1	Mating	Wet
9	0.270	Bull 1	Gestation	Wet
10	0.200	Bull 1	Gestation	Wet
11	0.250	Bull 1	Gestation	Wet
12	0.310	Bull 1	Gestation	Wet
13	0.240	Bull 1	Gestation	Wet
14	0.320	Bull 1	Gestation	Wet
15	0.252	Bull 1	Gestation	Wet
16	0.220	Bull 1	Gestation	Wet
17	0.280	Bull 1	Gestation	Wet
18	0.240	Bull 1	Gestation	Wet
19	0.660	Bull 1	Gestation	Wet
20	0.220	Bull 1	Gestation	Wet
21	0.170	Bull 1	Gestation	Wet
22	0.220	Bull 1	Gestation	Wet
23	0.290	Bull 1	Gestation	Wet
24	0.210	Bull 1	Gestation	Wet
25	0.270	Bull 1	Gestation	Wet
26	0.190	Bull 1	Gestation	Wet
27	0.150	Bull 1	Gestation	Wet
28	0.170	Bull 1	Gestation	Wet
29	0.160	Bull 1	Gestation	Wet
30	0.340	Bull 1	Gestation	Wet
31	0.330	Bull 1	Gestation	Wet
32	0.230	Bull 1	Gestation	Wet
33	0.360	Bull 1	Gestation	Wet
34	0.380	Bull 1	Gestation	Dry
35	0.260	Bull 1	Gestation	Dry
36	0.420	Bull 1	Gestation	Dry
37	0.300	Bull 1	Gestation	Dry
38	0.370	Bull 1	Gestation	Dry
39	0.270	Bull 1	Gestation	Dry
40	0.320	Bull 1	Birth	Dry
41	0.240	Bull 1	Birth	Dry
42	0.330	Bull 1	Birth	Dry
43	0.290	Bull 1	Birth	Dry
44	0.330	Bull 1	Birth	Dry
45	0.290	Bull 1	Birth	Dry
46	0.233	Bull 1	Birth	Dry
47	0.540	Bull 1	Mating	Dry
48	0.730	Bull 1	Mating	Dry
49	0.900	Bull 1	Mating	Dry
50	0.680	Bull 1	Mating	Dry
51	0.530	Bull 1	Gestation	Dry
52	0.440	Bull 1	Gestation	Dry
53	0.440	Bull 1	Gestation	Dry
54	0.350	Bull 1	Gestation	Dry
55	0.360	Bull 1	Gestation	Dry
56	0.250	Bull 1	Gestation	Dry
1	0.780	Bull2	Birth	Dry
2	0.650	Bull2	Birth	Dry
3	0.840	Bull2	Mating	Wet
4	0.780	Bull2	Mating	Wet
5	0.730	Bull2	Mating	Wet
6	0.550	Bull2	Mating	Wet
7	0.530	Bull2	Mating	Wet
9	0.540	Bull2	Gestation	Wet
10	0.410	Bull2	Gestation	Wet
11	0.410	Bull2	Gestation	Wet
12	0.460	Bull2	Gestation	Wet
13	0.500	Bull2	Gestation	Wet
14	0.230	Bull2	Gestation	Wet
15	0.440	Bull2	Gestation	Wet
16	0.290	Bull2	Gestation	Wet
17	0.580	Bull2	Gestation	Wet
18	0.370	Bull2	Gestation	Wet
19	0.310	Bull2	Gestation	Wet
20	0.420	Bull2	Gestation	Wet
21	0.400	Bull2	Gestation	Wet
1	0.450	Bull3	Birth	Dry
2	0.310	Bull3	Birth	Dry
3	0.410	Bull3	Birth	Dry
5	0.430	Bull3	Mating	Wet
6	0.350	Bull3	Mating	Wet
7	0.500	Bull3	Mating	Wet
8	0.490	Bull3	Mating	Wet
9	0.380	Bull3	Mating	Wet
10	0.190	Bull3	Gestation	Wet
11	0.180	Bull3	Gestation	Wet
12	0.240	Bull3	Gestation	Wet
13	0.300	Bull3	Gestation	Wet
14	0.330	Bull3	Gestation	Wet
15	0.420	Bull3	Gestation	Wet
16	0.370	Bull3	Gestation	Wet
17	0.330	Bull3	Gestation	Wet
18	0.300	Bull3	Gestation	Wet
19	0.270	Bull3	Gestation	Wet
20	0.220	Bull3	Gestation	Wet
21	0.220	Bull3	Gestation	Wet
22	0.260	Bull3	Gestation	Wet
23	0.240	Bull3	Gestation	Wet
24	0.480	Bull3	Gestation	Wet
25	0.280	Bull3	Gestation	Wet
26	0.350	Bull3	Gestation	Wet
27	0.360	Bull3	Gestation	Wet
28	0.290	Bull3	Gestation	Wet
29	0.380	Bull3	Gestation	Wet
30	0.220	Bull3	Gestation	Wet
31	0.270	Bull3	Gestation	Wet
32	0.340	Bull3	Gestation	Wet
33	0.360	Bull3	Gestation	Wet
34	0.370	Bull3	Gestation	Dry
35	0.250	Bull3	Gestation	Dry
36	0.260	Bull3	Gestation	Dry
37	0.240	Bull3	Gestation	Dry
38	0.310	Bull3	Gestation	Dry
39	0.340	Bull3	Gestation	Dry
40	0.480	Bull3	Gestation	Dry
41	0.390	Bull3	Gestation	Dry
42	0.500	Bull3	Gestation	Dry
43	0.490	Bull3	Gestation	Dry
44	0.320	Bull3	Gestation	Dry
45	0.340	Bull3	Gestation	Dry
46	0.590	Bull3	Gestation	Dry
47	0.700	Bull3	Gestation	Dry
48	0.860	Bull3	Gestation	Dry
49	1.060	Bull3	Birth	Dry
50	1.530	Bull3	Birth	Dry
51	0.780	Bull3	Birth	Dry
52	1.050	Bull3	Birth	Dry
53	0.800	Bull3	Gestation	Dry
54	1.040	Bull3	Gestation	Dry
55	0.650	Bull3	Gestation	Dry
56	0.670	Bull3	Gestation	Dry
