# Supplementary material for: Reproductive events and respective faecal androgen metabolite concentrations in captive male roan antelope (Hippotragus equinus)
Source: PLoS One. 2020 Dec 17;15(12):e0243277. doi: 10.1371/journal.pone.0243277 (PMC7745970; doi:10.1371/journal.pone.0243277)
Supplement: S2 Dataset — (CSV) [file pone.0243277.s002.csv]

Monthly fAM, photoperiod, temperature and rainfall
months	fecal Androgens Metabolites (µg/g DW)	photoperiod (min)	temperature (°c)	rainfall (mm)
August	0.53	657.81	17.25	0
September	0.55	709.42	21.75	1.4
October	0.31	771.97	22.4	65.2
November	0.31	818.07	22.95	86.4
December	0.3	843.96	24.25	96.2
January	0.23	831.38	25	41.6
February	0.29	799.27	24.4	70.6
March	0.31	742.08	23.85	66.2
April	0.37	677.9	21.4	22.8
May	0.45	635.49	17.95	5.2
June	0.74	613.76	15.7	0
July	0.6	619.12	14.45	3.2
