# Supplementary material for: Reproductive events and respective faecal androgen metabolite concentrations in captive male roan antelope (Hippotragus equinus)
Source: PLoS One. 2020 Dec 17;15(12):e0243277. doi: 10.1371/journal.pone.0243277 (PMC7745970; doi:10.1371/journal.pone.0243277)
Supplement: S3 Dataset — (CSV) [file pone.0243277.s003.csv]

Weekly frequencies of faecal androgens metabolites (fAM) and behaviours
Week	Animal ID	fecal Androgens Metabolites (µg/g DW)	flehmen	forelegkick	courtship circling	courtship	anogenital smelling	mounts
1	male 1	0.73	0	0	0.4	0.5	0	0
2	male 1	0.91	1.71	3.29	2.42	1.29	1.86	3.28
3	male 1	0.68	2.42	8.14	4	1.71	2.57	3.29
4	male 1	0.53	8.43	12.57	10.43	2	7.42	5.86
5	male 1	0.44	7.5	12.33	11.25	1.71	11	5.83
6	male 1	0.44	5.71	8	4.375	2.25	6	1.86
7	male 1	0.23	1.63	7.71	5.14	1.57	3.29	0.14
8	male 1	0.38	3.13	7	4.38	1.57	2.42	1.38
9	male 1	0.39	3.44	9.14	7.25	1.71	1.57	0.86
10	male 1	0.13	3	5.5	3.8	1.5	5	1
1	male 2	0.78	2	1.25	0.63	2	1.29	1
2	male 2	0.73	2	2.17	2.17	3	0.33	1.75
3	male 2	0.55	0.29	0.86	3.29	3	0	1.67
4	male 2	0.533	0.5	2.17	0.43	0.85	0.571	3.25
5	male 2	0.54	0.88	3.63	3.5	2	1	2.5
6	male 2	0.41	1.43	3.86	1.67	1.43	0.71	1.8
7	male 2	0.41	1.14	4	1.67	1.14	1.5	3
8	male 2	0.46	0.86	1.57	1	0.67	1	0
9	male 2	0.5	0.5	1	2.33	0.5	0.71	0
